# Supplementary material for: Epidemiological Trends and Age–Period–Cohort Effects on Dengue Incidence Across High-Risk Regions from 1992 to 2021
Source: Trop Med Infect Dis. 2025 Jun 18;10(6):173. doi: 10.3390/tropicalmed10060173 (PMC12197733; doi:10.3390/tropicalmed10060173)
Supplement: Supplementary file 1 [file tropicalmed-10-00173-s001.zip]

Archive with 1 entries (1 files):
- tropicalmed-3604039-supplementary.pdf
